# Supplementary material for: Using Machine Learning Algorithms to Develop a Clinical Decision-Making Tool for COVID-19 Inpatients
Source: Int J Environ Res Public Health. 2021 Jun 9;18(12):6228. doi: 10.3390/ijerph18126228 (PMC8296041; doi:10.3390/ijerph18126228)
Supplement: Supplementary file 1 [file ijerph-18-06228-s001.zip]

Archive with 1 entries (1 files):
- ijerph-1207572-supplementary.pdf
